# Supplementary material for: Changes in Depressive Symptoms, Stress and Social Support in Mexican Women during the COVID-19 Pandemic
Source: Int J Environ Res Public Health. 2021 Aug 19;18(16):8775. doi: 10.3390/ijerph18168775 (PMC8394154; doi:10.3390/ijerph18168775)
Supplement: Supplementary file 1 [file ijerph-18-08775-s001.zip]

Archive with 1 entries (1 files):
- ijerph-1321865-supplementary.pdf
